# Supplementary material for: Structural and Energetic Insights into SARS-CoV-2 Evolution: Analysis of hACE2–RBD Binding in Wild-Type, Delta, and Omicron Subvariants
Source: Int J Mol Sci. 2025 Apr 17;26(8):3776. doi: 10.3390/ijms26083776 (PMC12027596; doi:10.3390/ijms26083776)
Supplement: Supplementary file 1 [file ijms-26-03776-s001.zip]

Archive with 1 entries (1 files):
- ijms-3517301-supplementary.pdf
